# Supplementary material for: The AKT1E17K Allele Promotes Breast Cancer in Mice
Source: Cancers (Basel). 2022 May 26;14(11):2645. doi: 10.3390/cancers14112645 (PMC9179273; doi:10.3390/cancers14112645)
Supplement: Supplementary file 1 [file cancers-14-02645-s001.zip]

Archive with 6 entries (6 files):
- Supplemental file S1.xlsx
- Supplemental file S2.xlsx
- Supplemental file S3.xlsx
- Supplemental file S4.xlsx
- Supplemental file S5.xlsx
- Supplementary Figures & Tables.pdf
