# Supplementary material for: The AKT1E17K Allele Promotes Breast Cancer in Mice
Source: Cancers (Basel). 2022 May 26;14(11):2645. doi: 10.3390/cancers14112645 (PMC9179273; doi:10.3390/cancers14112645)
Supplement: Supplementary file 1 [file cancers-14-02645-s001.zip › Supplemental file S1.xlsx]

## Sheet: MATRIX_GSEA_mSigDB_hallmark_BRC
geneSet	es	p.value	nes
HALLMARK_E2F_TARGETS	0.636666	0	2.64384
HALLMARK_G2M_CHECKPOINT	0.590976	0	2.41825
HALLMARK_MYC_TARGETS_V1	0.565036	0	2.29617
HALLMARK_MITOTIC_SPINDLE	0.506655	0	2.06108
HALLMARK_EPITHELIAL_MESENCHYMAL_TRANSITION	0.502164	0	2.05103
HALLMARK_P53_PATHWAY	0.493977	0	2.02432
HALLMARK_DNA_REPAIR	0.50225	0	1.97879
HALLMARK_PROTEIN_SECRETION	0.507521	0	1.87971
HALLMARK_UNFOLDED_PROTEIN_RESPONSE	0.47333	0.0005	1.79453
HALLMARK_ESTROGEN_RESPONSE_LATE	0.434414	0	1.78965
HALLMARK_WNT_BETA_CATENIN_SIGNALING	0.518365	0.0015	1.67412
HALLMARK_PI3K_AKT_MTOR_SIGNALING	0.441557	0	1.659
HALLMARK_ANDROGEN_RESPONSE	0.440614	0.0005	1.64991
HALLMARK_TNFA_SIGNALING_VIA_NFKB	0.39215	0.0005	1.60086
HALLMARK_APICAL_JUNCTION	0.381892	0.0005	1.57277
HALLMARK_IL6_JAK_STAT3_SIGNALING	0.42503	0.0035	1.56702
HALLMARK_APOPTOSIS	0.384801	0.0005	1.55475
HALLMARK_TGF_BETA_SIGNALING	0.457072	0.0055	1.52232
HALLMARK_ESTROGEN_RESPONSE_EARLY	0.362855	0.0015	1.48078
HALLMARK_MYC_TARGETS_V2	0.444096	0.009	1.47666
HALLMARK_GLYCOLYSIS	0.355058	0.0015	1.46171
HALLMARK_HYPOXIA	0.34073	0.0045	1.40914
HALLMARK_NOTCH_SIGNALING	0.451873	0.026	1.39742
HALLMARK_INFLAMMATORY_RESPONSE	0.32605	0.01	1.35383
HALLMARK_INTERFERON_ALPHA_RESPONSE	0.36786	0.0205	1.34903
HALLMARK_MTORC1_SIGNALING	0.317824	0.015	1.30201
HALLMARK_PEROXISOME	-0.414993	0.001	-1.57222
HALLMARK_BILE_ACID_METABOLISM	-0.426932	0	-1.64802
HALLMARK_MYOGENESIS	-0.429233	0	-1.77907
HALLMARK_FATTY_ACID_METABOLISM	-0.527374	0	-2.1126
HALLMARK_ADIPOGENESIS	-0.640016	0	-2.64644
HALLMARK_OXIDATIVE_PHOSPHORYLATION	-0.646785	0	-2.67176
