# Supplementary material for: The AKT1E17K Allele Promotes Breast Cancer in Mice
Source: Cancers (Basel). 2022 May 26;14(11):2645. doi: 10.3390/cancers14112645 (PMC9179273; doi:10.3390/cancers14112645)
Supplement: Supplementary file 1 [file cancers-14-02645-s001.zip › Supplemental file S2.xlsx]

## Sheet: LMN_AvsTPN_UP
ID
Tceal6
Tceal5
Tceal3
Rmnd1
Fam179b
Mkl2
Ahsa2
Car12
Scube2
Syt17
Gata3
Enpp1
Agr3
Sh3bgrl
Rgs11
Rabep1
Tff1
Aff3
Clstn2
Rtn1
Sema3e
Rhbdl2
Clk1
Casc1
Cmya5
Cmbl
Cd164
Armcx2
Serpina11
Fsip1
Fam63a
Kctd6
Tmem145
BC031181
Gm694
Nostrin
Slc40a1
Evl
Agr2
Usp49
Elp2
Ccbe1
Sync
Fam110b
Prrt3
Dnajc12
Prss23
Csad
1700007K13Rik
7-Sep
Eif2ak4
Lrrfip1
Enpp5
Degs2
Ppp2cb
Fam134b
Fkbp14
Mlph
Inpp4b
Ankrd44
Irx5
11-Sep
Dnali1
Rhob
Hnrnpu
Mbtd1
Gja1
D1Ertd622e
Shroom1
Xrcc2
Blvrb
Azin1
Ntn4
Nucb2
Tmem144
Cybrd1
Kcnd2
Elovl5
Myo3b
Cpa3
Myb
Gpr1
Lep
B230307C23Rik
2610044O15Rik8
6720489N17Rik
Gm14440
Gm14288
Gm14435
Gm14295
2410141K09Rik
3300002I08Rik
Gm10479
9030624G23Rik
Gm10130
Cpe
Mbd4
Hpn
Kif12
Stk32b
Vav3
Sec14l2
Dtwd2
Lmod3
Col1a2
Steap2
Zfp518b
Tpsg1
Dynlrb2
Col3a1
Susd3
Lum
N4bp2
Tk1
Col5a2
Bcl2
Inpp5j
Gfra1
Spata18
Chrna5
Zkscan14
Celsr2
Vcan
Ccdc74a
Nme5
Sytl4
Klhdc9
Foxa1
Eef1a2
Kif5c
Lypd6b
Col4a5
Rtn4
Gp2
Tubb2b
Pla2g16
Kiss1r
Clic6
Nubpl
Col10a1
Tspan1
Agtr1a
Agtr1b
Fgd3
Col8a1
Tff3
Shroom4
Rerg
Col1a1
Serpina5
Crip1
Qdpr
Tmem26
Tspan13
Gdf15
Fbp1
Stc2
Grp

## Sheet: LMN_AvsTPN_DOWN
ID
Eno1
Eno1b
E2f2
Stc1
Fzd9
Tuba3a
Tuba3b
Sox10
Hrasls
Zfp521
Hapln3
Aif1l
Cdca7
Alpl
5730559C18Rik
Pim2
Tmsb15b2
Tmsb15l
Tmsb15b1
Cdt1
Sox8
Fabp7
Slc5a6
Bcl11a
Impa2
Idh2
Gm5414
Dhcr7
Lamp3
Elf5
Pfkp
Oit1
Csn3
Bmp7
Lcn2
Cdc20
Sox11
Kifc1
Kifc5b
Gchfr
Krt7
Ly6e
Tnfrsf21
Rdh10
Melk
Podn
Papss2
Tspyl5
Kif2c
Aurkb
Krt16
Msln
Hsd17b2
Itm2c
Cdca5
Folr1
S100a9
Krt83
Krt86
Krt81
Krt87
Cd19
Mal
H2-Ob
Cpa4
Cd79b
Cdk12
Calm5
Calm4
Klk6
A430105I19Rik
Rpl39l
Isg20
Pcm1
Akr1b8
Akr1b10
Akr1b7
E030030I06Rik
Cdk6
Ckmt1
Nccrp1
Gstp1
Gstp2
Rab33b
Ttyh1
S100a8
Ube2c
Rasd2
Cdh3
Itgb7
Ccnb2
Cbs
Cd38
Adamdec1
Mt2
Gzmd
Gzme
Gzmc
Gzmg
Gzmf
Gzmb
Gzmn
AA986860
2810417H13Rik
Adm
Cx3cl1
Gal
Mx1
Mx2

## Sheet: LMN_BvsTPN_UP
ID
Fga
Fbxl20
Cst6
Fgg
Mal2
Fgb
Stard3
Etnk2
1810010H24Rik
Kcnf1
Slc16a6
S100g
Syt13
Clec3a
Ctsd
Top2a
Rapgefl1
Ankrd33
Cap2
Cacna1h
Fasn

## Sheet: LMN_BvsTPN_DOWN
ID
Nfix
Slc25a37
Ankrd35
Sfrp1
Pdlim1
Perp
Bbox1
Kctd14
Mylk
Dmkn
Cryab
Olfm4
Krt14
Synm
Defb1
Pi15
Calml3
1500015O10Rik
Col17a1
Fst
Cldn11
Ass1
Gm5424

## Sheet: mSigDB_c2_BREAST_MESENCHYMAL_UP
ID
Fam171a1
Pnma2
Gfpt2
Fam92a
Flnc
Traf3
Stradb
Dpy19l1
Sema3a
Arhgef40
Rnf182
Zeb1
Col6a2
Bcat1
Il11
Gng11
Loxl2
Shox2
Sh2b3
Pfkp
Edil3
Bdnf
Alpk2
Zcchc24
Adamts12
Map1b
Trio
Kif3c
Gulp1
Cmtm3
Fzd2
Ak5
Grk5

## Sheet: mSigDB_c2_BREAST_MESENCHIM_DOWN
ID
Muc1
Elmo3
Irf6
S100a14
Prom2
F11r
Tstd1
Elf3
S100a8
Sh3yl1
Dusp16
Lad1
Esrp1
Myo5b
Bspry
Pkp3
Cblc
Grhl2
Ovol2
Tc2n
Sytl1
Spint1
Entpd2
Hook2
Limk2
Ehf
Macc1
Rab25
St14
Cdh3
AI661453
Prr15l
Epha1
Prss8
Ptpn6
Epb41l4a
Ssh3
Tsc22d3
Epn3
Cd24a
Ovol1
Spint2
Mpzl3
Rnf144b
Mpp7
C77080
Cdh1
Esrp2
Prrg4
4930523C07Rik
Setd6
Blnk
Cds1
Marveld2
Fxyd3
Mal2
Tmem30b

## Sheet: HER2_UP
ID
Abca12
Clca2
Pgc
Pxmp4
3830417A13Rik
Retsat
Ftcd
a
Mrap2
Magea4
Magea10
Fcnb
Ggt1
Ctnnbip1
Glb1l2
Sprr3
Gjc2
Kcnmb1
Mvk
Acad8
Gramd2
Serhl
Myom2
Cldn8
Adh1
1700080O16Rik
Magea6
Magea3
Magea8
Magea5
Magea2
Magea1
Mpv17l
Ddc
Actg2
Ivd
Slc31a1
Hmgcs2
B3galt4
Car4
Mfsd2a
Cux2
Spink8
Myl7
Ace2
Comt
Klhl13
Acsbg1
Hpgd
Eaf2
Pcdhb11
Pcdhb6
Pcdhb12
Pcdhb8
Pcdhb4
Aldh3b3
Aldh3b2
Plxnb3
Gnmt
Ldlrap1
Dhrs13
1700027J19Rik
Alox8
Itpr3
Fgfr4
Mmp15
Atp13a5
Itgb4
Rem1
Trpv6
Ccnd3
Tmem86a
Hpd
Gpx2
Akr1a1
Tbx10
Afmid
Btbd16
Il17b
Slc15a1
Tnfaip1
Smyd1
Srd5a1
St6galnac1
Zbtb16
Zp2
Muc5ac
Tmem159
Ano10
Abcc12
Esrra
Acsm3
Tspan8
Mvd
1700017B05Rik
Erp29
Aplp2
Sult1c1
Aldh4a1
Acsm1
Vstm2l
Smox
Enpp3
Tmem45b
