# Supplementary material for: The AKT1E17K Allele Promotes Breast Cancer in Mice
Source: Cancers (Basel). 2022 May 26;14(11):2645. doi: 10.3390/cancers14112645 (PMC9179273; doi:10.3390/cancers14112645)
Supplement: Supplementary file 1 [file cancers-14-02645-s001.zip › Supplemental file S3.xlsx]

## Sheet: DEGsof_02_Tumvs01_NG
Ids	Symbols	X02_Tum	X01_NG	foldChange	pValues	qValues
3890274	Scd1	-3.95304	0.415064	-4.36811	6.91919e-11	2.86126e-09
4850164	Amy1	-5.66556	0.616074	-6.28164	4.14633e-10	1.71461e-08
6100703	Aqp7	-7.39027	0.810004	-8.20027	5.59199e-10	2.31243e-08
5050438	Amy2-2	-5.44725	0.54222	-5.98947	5.88046e-10	2.43172e-08
70646	Moxd1	4.89478	-0.571004	5.46579	7.63766e-10	3.15836e-08
3800603	Slc22a3	-4.96141	0.338251	-5.29966	1.21332e-09	5.01737e-08
5420192	Fabp4	-5.96183	0.614545	-6.57638	2.11177e-09	8.73271e-08
7510343	Pck1	-7.31078	0.943408	-8.25419	3.35167e-09	1.386e-07
1500286	Car4	-6.29445	0.697828	-6.99228	4.37922e-09	1.81092e-07
1470746	Serpina3c	-5.63838	0.715705	-6.35409	1.15631e-08	4.78162e-07
6200368	LOC667337	-4.05653	0.42847	-4.485	2.58974e-08	1.07092e-06
1240221	Moxd1	4.70047	-0.422262	5.12273	2.63888e-08	1.09124e-06
5960152	Bxdc2	0.882937	-0.176805	1.05974	2.7925e-08	1.15477e-06
130577	Fgf10	-6.24951	1.27635	-7.52586	4.65303e-08	1.92415e-06
160576	2400009B08Rik	-4.27327	0.66368	-4.93695	5.80387e-08	2.40005e-06
2600286	Fgf10	-6.80585	1.38048	-8.18632	5.83583e-08	2.41326e-06
2320402	Pparg	-4.21986	0.843543	-5.0634	6.12667e-08	2.53353e-06
1110440	Pdgfrl	3.19949	-0.594299	3.79379	7.8232e-08	3.23509e-06
6860288	Nfatc4	-2.66811	0.41772	-3.08583	9.61242e-08	3.97498e-06
270138	2310001K24Rik	-2.8675	0.579309	-3.44681	9.90331e-08	4.09527e-06
150113	Ctnnd2	3.85459	-0.677821	4.53242	1.1373e-07	4.70304e-06
7160603	Sepp1	-0.895158	0.196095	-1.09125	1.30955e-07	5.41531e-06
6400113	Amy1	-4.7858	0.652403	-5.4382	1.33749e-07	5.53087e-06
3450753	Slc7a10	-8.11577	0.84054	-8.95631	1.3883e-07	5.74096e-06
6770497	Ebf3	-2.85325	0.513242	-3.36649	1.41082e-07	5.83411e-06
6860026	Nrxn1	4.74044	-0.0948687	4.83531	1.56158e-07	6.45752e-06
5670082	Mmd	-2.96209	0.515949	-3.47804	1.59835e-07	6.60957e-06
7400400	LOC100041103	-2.89957	0.560872	-3.46044	1.64368e-07	6.79702e-06
5260010	Ppp2r1b	-2.60404	0.63505	-3.23909	1.67211e-07	6.91458e-06
4120719	Srpx2	-3.26956	0.724767	-3.99433	1.82525e-07	7.54788e-06
5310471	Ccdc3	-3.53501	0.570538	-4.10555	2.09282e-07	8.65432e-06
670603	Ces3	-6.24756	0.567602	-6.81516	2.29874e-07	9.50585e-06
6330086	Leprel1	3.11496	-0.420157	3.53512	2.67376e-07	1.10567e-05
4210139	Aqp1	-1.21499	0.220992	-1.43598	2.81093e-07	1.16239e-05
5490477	Col8a1	2.535	-0.745751	3.28075	3.04816e-07	1.26049e-05
2750164	A330042I05Rik	3.14616	-0.337037	3.4832	3.13026e-07	1.29444e-05
2900730	Pnpla2	-2.48862	0.606916	-3.09554	3.9353e-07	1.62735e-05
7380528	Ptger3	-5.28638	1.32483	-6.61121	4.13483e-07	1.70986e-05
110240	Qprt	-3.2162	0.965548	-4.18175	4.20393e-07	1.73843e-05
3780082	Edg2	-1.88304	0.448205	-2.33125	4.41716e-07	1.82661e-05
4390653	E030049G20Rik	2.17526	-0.388676	2.56394	4.46527e-07	1.8465e-05
5360300	Lpl	-4.27273	0.491137	-4.76387	4.72151e-07	1.95246e-05
2810047	Acsl1	-4.38004	0.837494	-5.21753	4.99847e-07	2.06699e-05
6940196	Aatk	-2.24038	0.502997	-2.74338	5.21864e-07	2.15804e-05
7320593	Cugbp2	-1.44787	0.383079	-1.83095	5.26416e-07	2.17686e-05
650731	Paqr9	-6.86653	0.89756	-7.76409	5.33336e-07	2.20548e-05
6770576	B430219N15Rik	-5.85722	1.1903	-7.04752	5.52911e-07	2.28642e-05
290735	Tmem134	-0.861573	0.303383	-1.16496	5.63157e-07	2.32879e-05
3180332	BC054059	-3.41282	1.07925	-4.49207	5.63523e-07	2.33031e-05
1580167	Aqp1	-1.19064	0.369316	-1.55996	6.65668e-07	2.7527e-05
4570451	Cdkn1c	-2.30364	0.635153	-2.93879	6.86578e-07	2.83917e-05
7650152	Gpr146	-1.98498	0.5216	-2.50658	7.11789e-07	2.94343e-05
3440014	Cyp27a1	-1.64415	0.521196	-2.16534	7.12791e-07	2.94757e-05
2230653	Ehd1	-1.33654	0.439866	-1.77641	7.27669e-07	3.0091e-05
2690661	Tmed7	0.83805	-0.230341	1.06839	7.34477e-07	3.03725e-05
6100347	3110035E14Rik	3.65051	-0.0948687	3.74538	7.68338e-07	3.17727e-05
4610025	Lpl	-4.77594	0.79488	-5.57082	8.2827e-07	3.42511e-05
6370487	Aqp7	-6.22168	1.09298	-7.31466	8.48029e-07	3.50681e-05
2940170	Cyp27a1	-1.52736	0.534573	-2.06193	8.71123e-07	3.60231e-05
3870707	Car5b	-2.29318	0.548887	-2.84207	8.79081e-07	3.63522e-05
6940711	Clstn3	-7.18688	1.75868	-8.94556	8.79869e-07	3.63848e-05
1780255	Pcsk6	-2.97966	0.629312	-3.60898	9.53646e-07	3.94357e-05
3520491	Ephx2	-3.10255	0.751404	-3.85396	9.56335e-07	3.95468e-05
5420240	Rbp4	-7.16579	1.15426	-8.32005	9.69674e-07	4.00985e-05
2970470	Htra3	-3.91198	0.60991	-4.52189	1.12014e-06	4.63206e-05
4490253	Klb	-4.98173	1.33094	-6.31267	1.14028e-06	4.71534e-05
6370523	Otoa	4.40899	-1.41326	5.82225	1.15623e-06	4.78131e-05
3840632	Atp1a2	-5.02202	1.58103	-6.60305	1.20574e-06	4.98602e-05
3180195	Tmem120b	-3.37079	0.91697	-4.28776	1.224e-06	5.06155e-05
3450465	Pparg	-3.75186	0.709843	-4.46171	1.23444e-06	5.10471e-05
2970019	Pcp4	4.28186	-0.0948687	4.37672	1.23789e-06	5.11897e-05
1740546	Mgl1	-1.9789	0.773138	-2.75204	1.25571e-06	5.19269e-05
4900600	D130004H04Rik	1.56719	-0.462314	2.0295	1.33749e-06	5.53084e-05
4810041	Eif4e3	-1.40614	0.385782	-1.79192	1.34196e-06	5.54935e-05
5870487	Mrap	-5.08499	0.943573	-6.02857	1.35473e-06	5.60215e-05
7380095	Cdh10	3.82554	-1.20595	5.03149	1.3603e-06	5.62518e-05
4280064	Rcn3	1.23137	-0.338549	1.56992	1.41149e-06	5.83685e-05
4780020	Olfml1	-2.56029	0.852577	-3.41287	1.51942e-06	6.28319e-05
1410653	Dmrta2	4.4814	-1.53628	6.01768	1.56619e-06	6.47659e-05
6590167	Fcgrt	-1.0595	0.169503	-1.229	1.61352e-06	6.6723e-05
5560465	mtDNA_ATP8	-0.902578	0.329995	-1.23257	1.64568e-06	6.80531e-05
4070215	Sult1a1	-3.04688	0.487446	-3.53432	1.73564e-06	7.17731e-05
2510066	Vnn3	-2.56483	0.935618	-3.50045	1.82264e-06	7.53706e-05
2320392	Gtf2e2	0.891066	-0.201389	1.09246	1.82356e-06	7.54088e-05
160670	Zfp524	-0.907338	0.233585	-1.14092	1.87212e-06	7.7417e-05
7100202	Pnpla1	1.26338	-0.375589	1.63897	1.96287e-06	8.11696e-05
1820070	Tnxb	-3.81654	0.9561	-4.77264	1.98426e-06	8.20543e-05
990392	Syp	-3.67567	0.372868	-4.04853	2.01666e-06	8.3394e-05
2190128	Fap	-2.17785	0.615861	-2.79371	2.03227e-06	8.40396e-05
5810538	Ccdc80	-2.80355	0.882251	-3.6858	2.09662e-06	8.67003e-05
5890653	Sostdc1	3.47767	-1.10398	4.58165	2.12684e-06	8.79503e-05
5090343	Mlxipl	-4.30906	1.12028	-5.42934	2.17853e-06	9.00875e-05
4260544	Lhfp	1.97572	-0.509047	2.48476	2.19821e-06	9.09016e-05
3060497	Ctnnb1	0.878626	-0.261608	1.14023	2.29259e-06	9.48042e-05
4210376	Col8a1	2.60517	-0.874048	3.47922	2.33072e-06	9.63809e-05
1260544	Abcd2	-4.56266	0.929578	-5.49224	2.35139e-06	9.72359e-05
7200528	Car5b	-2.46869	0.503177	-2.97187	2.43469e-06	0.000100681
4010673	Nqo1	1.77863	-0.683878	2.46251	2.44254e-06	0.000101005
2450343	Hpgd	1.65883	-0.635698	2.29453	2.45955e-06	0.000101709
3180386	5730469M10Rik	-2.63113	0.880874	-3.512	2.48579e-06	0.000102794
4850739	Acsm5	-3.0876	1.21084	-4.29843	2.53807e-06	0.000104955
3780040	Taf9b	-0.928138	0.274341	-1.20248	2.53954e-06	0.000105016
7150670	Mfsd8	-1.84311	0.579649	-2.42276	2.6176e-06	0.000108244
5340228	Ivd	-1.3701	0.372711	-1.74281	2.63244e-06	0.000108858
2570114	Acacb	-3.73798	1.12715	-4.86513	2.74147e-06	0.000113367
940148	Ebf2	-3.19095	1.02613	-4.21708	2.82088e-06	0.00011665
6330672	Dlk2	2.79207	-0.941303	3.73337	2.85851e-06	0.000118207
3190672	Mc2r	-3.75947	1.279	-5.03848	2.94362e-06	0.000121726
6220703	Htra1	1.26168	-0.351165	1.61284	3.28416e-06	0.000135808
1780411	Des	-5.16908	1.89327	-7.06235	3.35915e-06	0.000138909
4040750	Edg2	-1.59827	0.742962	-2.34123	3.42702e-06	0.000141716
6280392	Hmgcs2	-4.0204	1.22293	-5.24334	3.45072e-06	0.000142696
4280681	5730469M10Rik	-2.04337	0.809047	-2.85242	3.45508e-06	0.000142876
6450725	9330186A19Rik	-2.15786	0.481358	-2.63921	3.49414e-06	0.000144491
1230546	Pi16	-2.87745	1.01609	-3.89354	3.59238e-06	0.000148554
2760161	Slc1a2	2.67439	-0.768985	3.44337	3.79701e-06	0.000157016
3360411	AW049604	1.5189	-0.305933	1.82483	3.81785e-06	0.000157878
5670435	Efemp1	-3.65637	0.81939	-4.47576	3.83502e-06	0.000158588
50148	Myl9	2.41917	-0.69563	3.1148	4.01513e-06	0.000166036
1260528	Rarres2	-3.63559	0.835957	-4.47154	4.0376e-06	0.000166965
1850255	Wnk4	3.82775	-0.553587	4.38133	4.16699e-06	0.000172316
2760445	Fsd2	-4.31051	1.55084	-5.86135	4.2666e-06	0.000176435
4010020	Cyp27a1	-1.30047	0.546725	-1.84719	4.30636e-06	0.000178079
1400053	LOC100047583	2.70796	-0.960724	3.66869	4.32244e-06	0.000178744
1940477	2610524A10Rik	1.3682	-0.53603	1.90423	4.40416e-06	0.000182123
780253	Slc10a6	-2.65443	0.624032	-3.27847	4.48501e-06	0.000185467
2490731	Myl1	-8.98331	2.15338	-11.1367	4.57502e-06	0.000189189
610364	C730029A08Rik	-5.89359	1.1608	-7.0544	4.59333e-06	0.000189946
2000647	Igf1	-2.1278	0.890336	-3.01814	4.64966e-06	0.000192275
6100523	Cugbp2	-1.44731	0.249967	-1.69727	4.77847e-06	0.000197602
3780010	BC018462	3.09065	-0.915154	4.0058	4.80537e-06	0.000198714
4900369	Fam84a	2.03844	-0.657408	2.69585	4.86633e-06	0.000201235
380767	Lipe	-4.96437	0.688914	-5.65328	4.98086e-06	0.000205971
6180445	Hrsp12	1.28633	-0.511011	1.79734	5.00082e-06	0.000206796
6420452	Plin	-6.85628	0.898136	-7.75442	5.05135e-06	0.000208886
4610193	LOC100046393	-2.2375	0.481863	-2.71936	5.11862e-06	0.000211668
2470356	Cox6a2	-7.55008	2.68161	-10.2317	5.16948e-06	0.000213771
5390524	Slc43a1	-4.64887	1.24205	-5.89093	5.17674e-06	0.000214071
10543	Tmem120a	-2.01235	0.698357	-2.71071	5.19784e-06	0.000214944
6280059	Lep	-4.85817	1.53956	-6.39773	5.40574e-06	0.000223541
4730672	Car5b	-2.12191	0.777706	-2.89962	5.42656e-06	0.000224402
780274	Auh	-1.35046	0.342607	-1.69307	5.53035e-06	0.000228694
4050601	Sec16b	-3.14612	0.647052	-3.79317	5.62748e-06	0.00023271
130438	Retn	-2.9055	0.86298	-3.76848	5.90614e-06	0.000244234
1440682	Lrtm1	-4.18188	1.09927	-5.28115	5.90822e-06	0.00024432
3060095	Krt71	3.28205	-0.87152	4.15357	5.93191e-06	0.0002453
5420538	Lhfp	1.80683	-0.636244	2.44308	5.96384e-06	0.00024662
2490577	Cd1d1	-2.87239	0.657319	-3.52971	6.02747e-06	0.000249251
3400148	Ccbp2	-2.03291	0.550026	-2.58294	6.26598e-06	0.000259114
6840672	Zrsr2	0.902595	-0.433953	1.33655	6.52049e-06	0.000269639
510093	Sfxn4	-1.64075	0.537659	-2.17841	6.54943e-06	0.000270835
4480138	1300013F15Rik	-4.32095	1.18776	-5.5087	6.60593e-06	0.000273172
2750035	Cd36	-6.88329	0.567148	-7.45044	6.62955e-06	0.000274149
3170441	2610304F08Rik	-4.06452	1.14699	-5.21151	6.79235e-06	0.000280881
2450079	A530018G09Rik	-4.69627	1.054	-5.75027	6.88959e-06	0.000284902
6180397	Abca6	-2.59116	1.02046	-3.61162	6.92241e-06	0.000286259
3170594	Aqp7	-3.4837	0.893391	-4.37709	6.94323e-06	0.00028712
4810328	Nrarp	1.7886	-0.666249	2.45485	7.14172e-06	0.000295328
2570538	LOC100047653	-4.47518	1.29106	-5.76624	7.15111e-06	0.000295716
650070	Cnrip1	-1.9664	0.263532	-2.22993	7.43364e-06	0.0003074
1850435	Cldn11	-4.83726	1.3782	-6.21546	7.60692e-06	0.000314565
3440215	LOC100047385	-2.0484	0.618693	-2.6671	7.61743e-06	0.000315
1850307	EG433865	1.77414	-0.441523	2.21566	7.68483e-06	0.000317787
3830048	LOC100044204	-1.62838	0.663007	-2.29139	7.70564e-06	0.000318648
5390692	Ltc4s	-1.97474	0.880907	-2.85565	7.73266e-06	0.000319765
5890564	Snrk	-1.1062	0.270574	-1.37678	7.76564e-06	0.000321129
5960053	Emilin1	0.897956	-0.345951	1.24391	7.84482e-06	0.000324403
1450390	Phka2	-1.45163	0.48738	-1.93901	7.88496e-06	0.000326063
2450735	Rai14	1.93802	-0.704002	2.64202	7.89196e-06	0.000326352
7100546	Pcx	-2.85282	1.30299	-4.15581	7.89913e-06	0.000326649
4180598	Pex6	-1.04022	0.426385	-1.4666	8.18493e-06	0.000338468
7050091	LOC100044411	-3.24539	1.04532	-4.29071	8.25529e-06	0.000341377
1500768	Dcbld1	0.831712	-0.281753	1.11347	8.35152e-06	0.000345356
430739	D030013I16Rik	3.30976	-1.46622	4.77598	8.47558e-06	0.000350487
6060367	Rarres2	-3.70853	0.741709	-4.45024	8.74804e-06	0.000361753
3520221	Lxn	1.5612	-0.470861	2.03206	8.83001e-06	0.000365143
4250605	A730040I05Rik	-2.68626	0.373998	-3.06026	9.15958e-06	0.000378772
3520095	EG624219	-4.74677	2.2676	-7.01437	9.22533e-06	0.000381491
4610110	Fst	2.31856	-0.74672	3.06528	9.36736e-06	0.000387364
2000451	B9d1	1.02449	-0.529143	1.55363	9.37583e-06	0.000387714
2900041	Slc25a36	1.03309	-0.353804	1.38689	9.40682e-06	0.000388996
6330204	2010003J03Rik	-0.927713	0.304979	-1.23269	9.42703e-06	0.000389832
240615	Eif4ebp1	-1.55434	0.556718	-2.11105	9.43216e-06	0.000390043
3710154	Cox8b	-5.89204	1.79543	-7.68747	9.4691e-06	0.000391571
4220364	Ryr1	-6.83913	2.78311	-9.62224	9.53648e-06	0.000394357
6580041	Ifi205	-2.64512	1.31881	-3.96393	9.82281e-06	0.000406198
2810373	Luzp2	2.79363	-1.0757	3.86933	9.84614e-06	0.000407163
4200059	LOC100044204	-1.81728	0.709623	-2.5269	9.92098e-06	0.000410257
4220082	2310079P10Rik	-7.30251	1.35329	-8.6558	9.94809e-06	0.000411378
4570400	D12Wsu95e	1.20805	-0.413367	1.62142	9.9873e-06	0.000413
3180543	Sdpr	-3.02377	0.600781	-3.62455	1.01732e-05	0.000420689
5310768	Phca	1.05009	-0.436562	1.48665	1.03616e-05	0.000428478
6560497	Nnmt	-3.31838	1.03406	-4.35244	1.04385e-05	0.00043166
7150528	Cdkn2c	-1.50578	0.594416	-2.10019	1.04766e-05	0.000433232
7210136	Abcb4	-5.78592	2.43768	-8.2236	1.04898e-05	0.000433779
830273	Ccl11	-2.40861	0.860468	-3.26908	1.05845e-05	0.000437695
7200341	Fcna	-2.18966	1.04026	-3.22992	1.06604e-05	0.000440834
5310273	BC034902	-6.89938	0.862664	-7.76205	1.07174e-05	0.000443191
2850113	Calr4	2.49715	-1.33761	3.83476	1.08063e-05	0.000446869
2600102	Sfrs10	0.798947	-0.411962	1.21091	1.09412e-05	0.000452446
3710019	Gpd1	-3.99857	1.42549	-5.42405	1.1006e-05	0.000455126
4060646	Gpr87	3.08152	-1.05453	4.13605	1.10505e-05	0.000456967
3940286	Adam23	-2.68482	1.29441	-3.97922	1.13042e-05	0.000467459
6270711	D030029J20Rik	1.20332	-0.347665	1.55098	1.14996e-05	0.000475538
1170373	1110006G14Rik	-5.82611	0.98196	-6.80807	1.20247e-05	0.000497253
6980494	Dtx2	-0.955503	0.384052	-1.33955	1.20898e-05	0.000499944
2750324	H2-Q10	-3.76536	1.51645	-5.28181	1.2401e-05	0.000512813
110019	1700007K13Rik	2.52056	-0.988885	3.50945	1.24088e-05	0.000513135
2760437	S3-12	-4.50896	0.251727	-4.76069	1.24261e-05	0.00051385
3400441	Tgfb1i1	2.13933	-0.754441	2.89377	1.27231e-05	0.000526134
4810747	Fsd2	-4.44537	2.0521	-6.49747	1.27315e-05	0.00052648
6020451	Lpcat2	2.24199	-1.02925	3.27123	1.27863e-05	0.000528746
130519	LOC100047261	1.33405	-0.534664	1.86871	1.2822e-05	0.000530224
2070468	Il12a	-4.69416	1.27819	-5.97234	1.29181e-05	0.000534198
5900168	Wbscr14	-4.15917	1.41513	-5.5743	1.3084e-05	0.000541055
3780450	Crlf1	3.82389	-0.863392	4.68728	1.32131e-05	0.000546393
4070689	Map4k3	1.02475	-0.283384	1.30814	1.32351e-05	0.000547306
6450520	7530408C15Rik	1.1606	-0.484467	1.64506	1.36966e-05	0.000566389
4830494	Plekhb1	0.882029	-0.345843	1.22787	1.38234e-05	0.000571632
5890477	Adam33	-2.92221	0.82251	-3.74472	1.40536e-05	0.000581152
4010326	E030027H19Rik	2.51863	-1.05421	3.57284	1.41333e-05	0.000584447
1030743	Scrg1	4.94129	-1.52021	6.4615	1.41831e-05	0.000586508
4640600	Iscu	-0.813014	0.248618	-1.06163	1.42617e-05	0.000589756
5050465	Elmo2	1.5618	-0.521898	2.0837	1.43068e-05	0.000591624
6510470	Zfp46	0.751014	-0.410429	1.16144	1.43654e-05	0.000594046
3360364	Pla2g16	-1.72457	0.505764	-2.23033	1.4591e-05	0.000603376
6980093	Htra1	1.37063	-0.463846	1.83448	1.46472e-05	0.000605698
2760356	S100a14	3.48945	-1.25536	4.74481	1.47751e-05	0.000610986
520221	Slc43a1	-2.27046	0.90968	-3.18014	1.49714e-05	0.000619104
2690102	Fntb	0.692881	-0.329831	1.02271	1.50347e-05	0.000621721
5910274	Lipk	3.11722	-1.2949	4.41213	1.50353e-05	0.000621748
4210372	Pla1a	-1.96738	0.931916	-2.8993	1.53999e-05	0.000636824
3190762	D930017K21Rik	2.64045	-1.12641	3.76686	1.56287e-05	0.000646286
4900674	Tbc1d17	-0.897695	0.195539	-1.09323	1.58914e-05	0.00065715
5420093	Sod1	-0.904186	0.310327	-1.21451	1.5926e-05	0.000658581
4760204	Galntl2	-1.61539	0.594898	-2.21029	1.5933e-05	0.000658869
6480296	6720467C03Rik	1.15345	-0.445929	1.59938	1.60523e-05	0.000663805
1110687	Ryr1	-5.65914	2.71557	-8.37471	1.63316e-05	0.000675353
1850564	Nfe2l1	-1.00046	0.451529	-1.45199	1.64637e-05	0.000680816
5960753	LOC237387	2.57482	-1.65746	4.23228	1.66524e-05	0.00068862
3840324	Blcap	-0.95701	0.458647	-1.41566	1.67881e-05	0.00069423
7150097	Irs3	-5.98005	0.928174	-6.90823	1.68551e-05	0.000697002
7200717	Akp2	1.49205	-0.749926	2.24197	1.6889e-05	0.000698404
2940746	Slc27a1	-2.99466	1.17213	-4.16678	1.69884e-05	0.000702515
160121	Crat	-2.54314	1.22936	-3.77251	1.71524e-05	0.000709296
5490121	Capn6	4.62466	-1.59148	6.21614	1.72087e-05	0.000711624
3060400	Prodh	-1.21154	0.549664	-1.7612	1.75382e-05	0.000725248
2810735	Cacna1s	-6.01648	2.8338	-8.85028	1.75703e-05	0.000726578
5420364	2900054C01Rik	2.56076	-0.990179	3.55094	1.76127e-05	0.000728331
2000373	Serping1	-1.63705	0.378342	-2.01539	1.82113e-05	0.000753085
730025	Gstm2	-2.17297	0.507897	-2.68087	1.8295e-05	0.000756546
3890008	E230020D15Rik	1.12241	-0.371462	1.49387	1.83308e-05	0.000758024
2850703	Zeb2	-2.12141	0.685335	-2.80675	1.84804e-05	0.000764211
2490682	Dpp7	-0.674853	0.346094	-1.02095	1.8511e-05	0.000765477
5570619	Tdrkh	-1.71872	0.542873	-2.2616	1.86808e-05	0.000772498
7210082	D930001I22Rik	-1.55069	0.820746	-2.37143	1.86955e-05	0.000773104
5670075	BC013529	-1.03429	0.394393	-1.42869	1.89007e-05	0.000781592
450632	Igf1	-2.07288	0.840668	-2.91355	1.89895e-05	0.000785263
6040204	LOC100046586	2.20337	-0.933188	3.13656	1.91859e-05	0.000793385
7200484	AB023957	-1.75535	0.727788	-2.48314	1.92257e-05	0.000795033
1470431	Sema6b	-1.54278	0.39121	-1.93399	1.92786e-05	0.000797218
5550343	Hoxc6	-2.71293	0.852695	-3.56563	1.94329e-05	0.000803599
4610753	Plekhm1	-0.808478	0.337928	-1.14641	1.95877e-05	0.000810002
6270709	Tspo	-1.07337	0.396017	-1.46938	1.95931e-05	0.000810225
5860561	Lig3	1.40288	-0.689781	2.09267	1.96693e-05	0.000813374
4150670	St3gal6	-1.77641	0.8611	-2.63751	1.97047e-05	0.000814838
4760228	5730601F06Rik	0.974445	-0.39009	1.36453	1.97571e-05	0.000817005
6280368	Tmem56	1.25987	-0.585158	1.84502	1.98166e-05	0.000819465
5670347	Pthr1	-3.57609	1.08296	-4.65905	2.02423e-05	0.000837071
580364	Igfbp2	4.83388	-2.13786	6.97174	2.06682e-05	0.00085468
6450438	Stk38l	0.774752	-0.488196	1.26295	2.0949e-05	0.000866294
2970017	Scp2	-1.04914	0.333316	-1.38246	2.1128e-05	0.000873694
1170280	Fgg	3.99046	-1.54798	5.53844	2.11942e-05	0.000876433
6590097	Gldc	-2.44013	0.934968	-3.3751	2.1204e-05	0.000876837
6100408	Scp2	-1.00872	0.489256	-1.49797	2.13538e-05	0.000883033
990327	Pthr1	-5.04476	0.947206	-5.99197	2.1393e-05	0.000884656
4830543	Ifi27	-2.10548	0.587527	-2.69301	2.14468e-05	0.000886879
1470082	Tmem121	3.15363	-1.23253	4.38616	2.15516e-05	0.000891214
3390131	Il1rn	2.40261	-1.33542	3.73803	2.15542e-05	0.000891319
3850201	4933439F18Rik	-2.82127	1.01225	-3.83352	2.1746e-05	0.000899253
3190224	A130038J17Rik	-3.0523	0.384354	-3.43666	2.22382e-05	0.000919607
1570328	Adipor2	-1.63047	0.596005	-2.22648	2.27239e-05	0.00093969
6450259	LOC638301	-1.50191	0.612328	-2.11423	2.27581e-05	0.000941106
5690382	Pdk3	1.65883	-0.737343	2.39617	2.30671e-05	0.000953881
2470608	Timp4	-5.851	0.971495	-6.82249	2.31522e-05	0.000957404
4260068	2610016A17Rik	-7.4177	0.823777	-8.24147	2.33003e-05	0.000963527
10324	Cry2	-1.24513	0.503843	-1.74897	2.33673e-05	0.000966298
630121	B3galt6	1.40708	-1.00046	2.40754	2.34941e-05	0.000971541
3450300	Cldn1	1.21841	-0.300827	1.51923	2.40575e-05	0.000994839
