# Supplementary material for: The AKT1E17K Allele Promotes Breast Cancer in Mice
Source: Cancers (Basel). 2022 May 26;14(11):2645. doi: 10.3390/cancers14112645 (PMC9179273; doi:10.3390/cancers14112645)
Supplement: Supplementary file 1 [file cancers-14-02645-s001.zip › Supplemental file S4.xlsx]

## Sheet: GO_Top10
	mouse				TCGA
Gene set	es	p.value	nes	Rank	es	p.value	nes	Rank
GO_NEGATIVE_REGULATION_OF_RETINOIC_ACID_RECEPTOR_SIGNALING_PATHWAY	0.895165	0	2.61886	1
GO_KINETOCHORE	0.68387	0	2.56618	2	0.688082	0	2.15561	8
GO_SISTER_CHROMATID_SEGREGATION	0.640906	0	2.56238	3	0.697094	0	2.26102	1
GO_CHROMOSOME_CENTROMERIC_REGION	0.642372	0	2.55617	4	0.676172	0	2.20011	5
GO_SISTER_CHROMATID_COHESION	0.668083	0	2.50998	5	0.722387	0	2.24788	3
GO_CONDENSED_CHROMOSOME_CENTROMERIC_REGION	0.69191	0	2.50325	6	0.729903	0	2.25255	2
GO_REGULATION_OF_RETINOIC_ACID_RECEPTOR_SIGNALING_PATHWAY	0.785478	0	2.37363	7
GO_MITOTIC_SISTER_CHROMATID_SEGREGATION	0.643828	0	2.33755	8	0.715395	0	2.16535	6
GO_RETINOIC_ACID_RECEPTOR_BINDING	0.672454	0	2.22046	9
GO_DNA_REPLICATION_INDEPENDENT_NUCLEOSOME_ASSEMBLY	0.676296	0	2.15364	10

## Sheet: Pathways_Top100
	mouse				TCGA
Gene set	es	p.value	nes	Rank	es	p.value	nes	Rank
MCBRYAN_PUBERTAL_BREAST_4_5WK_UP	0.656356	0	2.77602	1
KOBAYASHI_EGFR_SIGNALING_24HR_DN	0.657205	0	2.74255	2	0.76757	0	2.58724	13
CHANG_CYCLING_GENES	0.69325	0	2.73297	3	0.827578	0	2.65624	6
KANG_DOXORUBICIN_RESISTANCE_UP	0.769415	0	2.61237	4	0.8518	0	2.42747	31
ROSTY_CERVICAL_CANCER_PROLIFERATION_CLUSTER	0.662956	0	2.59885	5	0.845531	0	2.69948	5
REACTOME_MITOTIC_PROMETAPHASE	0.712712	0	2.58843	6
SOTIRIOU_BREAST_CANCER_GRADE_1_VS_3_UP	0.654443	0	2.5751	7	0.861063	0	2.76387	3
WINNEPENNINCKX_MELANOMA_METASTASIS_UP	0.645845	0	2.55958	8	0.739311	0	2.4069	37
RHODES_UNDIFFERENTIATED_CANCER	0.719672	0	2.54465	9	0.819658	0	2.4001	38
LANDIS_ERBB2_BREAST_TUMORS_324_UP	0.646063	0	2.53817	10
CROONQUIST_NRAS_SIGNALING_DN	0.706545	0	2.53676	11	0.834596	0	2.4868	17
WHITEFORD_PEDIATRIC_CANCER_MARKERS	0.660961	0	2.53108	12	0.828256	0	2.59971	12
MORI_IMMATURE_B_LYMPHOCYTE_DN	0.681567	0	2.51802	13	0.817338	0	2.52163	15
ZHOU_CELL_CYCLE_GENES_IN_IR_RESPONSE_24HR	0.654689	0	2.51746	14	0.754852	0	2.42278	33
MORI_LARGE_PRE_BII_LYMPHOCYTE_UP	0.688379	0	2.50467	15	0.803755	0	2.46193	21
CROONQUIST_IL6_DEPRIVATION_DN	0.666144	0	2.48882	16	0.843448	0	2.62408	8
LEE_LIVER_CANCER_SURVIVAL_DN	0.607297	0	2.44041	17
BURTON_ADIPOGENESIS_3	0.639438	0	2.43935	18	0.787396	0	2.43927	28
HOFFMANN_LARGE_TO_SMALL_PRE_BII_LYMPHOCYTE_UP	0.604206	0	2.42548	19	0.747458	0	2.44035	27
FERREIRA_EWINGS_SARCOMA_UNSTABLE_VS_STABLE_UP	0.610397	0	2.41864	20	0.674675	0	2.18008	89
BENPORATH_PROLIFERATION	0.615575	0	2.40518	21	0.816431	0	2.6175	9
MORI_PRE_BI_LYMPHOCYTE_UP	0.661658	0	2.3968	22	0.755654	0	2.28372	60
GAVIN_FOXP3_TARGETS_CLUSTER_P6	0.645262	0	2.38905	23	0.705463	0	2.15825	95
GRAHAM_NORMAL_QUIESCENT_VS_NORMAL_DIVIDING_DN	0.648833	0	2.36767	24	0.800261	0	2.42096	35
KONG_E2F3_TARGETS	0.626497	0	2.35809	25	0.827527	0	2.52008	16
MISSIAGLIA_REGULATED_BY_METHYLATION_DN	0.618119	0	2.35653	26	0.704865	0	2.22659	74
ZHOU_CELL_CYCLE_GENES_IN_IR_RESPONSE_6HR	0.651572	0	2.3459	27	0.751719	0	2.28346	61
LE_EGR2_TARGETS_UP	0.615342	0	2.34267	28	0.732942	0	2.28213	62
NAKAYAMA_SOFT_TISSUE_TUMORS_PCA2_UP	0.627766	0	2.34134	29	0.78603	0	2.39617	41
LY_AGING_OLD_DN	0.684759	0	2.33957	30
LEE_EARLY_T_LYMPHOCYTE_UP	0.620943	0	2.30665	31	0.789532	0	2.43499	30
NAKAMURA_CANCER_MICROENVIRONMENT_DN	0.701326	0	2.29945	32
VERNELL_RETINOBLASTOMA_PATHWAY_UP	0.654902	0	2.28173	33	0.739508	0	2.18941	85
PUJANA_BREAST_CANCER_WITH_BRCA1_MUTATED_UP	0.669936	0	2.26724	34	0.855647	0	2.46299	20
WU_APOPTOSIS_BY_CDKN1A_VIA_TP53	0.67388	0	2.26693	35	0.85547	0	2.45892	24
FURUKAWA_DUSP6_TARGETS_PCI35_DN	0.636207	0	2.25768	36	0.740559	0	2.1854	86
YU_MYC_TARGETS_UP	0.712466	0	2.25656	37	0.828442	0	2.26468	70
KAUFFMANN_MELANOMA_RELAPSE_UP	0.652354	0	2.24513	38	0.76406	0	2.21547	79
JOHANSSON_GLIOMAGENESIS_BY_PDGFB_UP	0.664512	0	2.24472	39
TURASHVILI_BREAST_LOBULAR_CARCINOMA_VS_DUCTAL_NORMAL_DN	0.608167	0	2.22741	40
RHODES_CANCER_META_SIGNATURE	0.640052	0	2.2244	41
LANDIS_BREAST_CANCER_PROGRESSION_UP	0.684397	0	2.21236	42
AMUNDSON_GAMMA_RADIATION_RESPONSE	0.699562	0	2.21181	43	0.868695	0	2.34908	45
ZHANG_TLX_TARGETS_DN	0.611469	0	2.2048	44	0.809892	0	2.44299	26
SIMBULAN_PARP1_TARGETS_DN	0.819605	0	2.19686	45
ISHIDA_E2F_TARGETS	0.661381	0	2.19579	46	0.847556	0	2.3826	43
FARMER_BREAST_CANCER_CLUSTER_2	0.7188	0	2.19298	47	0.886093	0	2.30781	53
KHETCHOUMIAN_TRIM24_TARGETS_UP	0.658815	0	2.18611	48
WHITFIELD_CELL_CYCLE_LITERATURE	0.671278	0	2.18011	49	0.820807	0	2.24869	71
SHEPARD_BMYB_TARGETS	0.611383	0	2.17327	50	0.745159	0	2.22228	77
SONG_TARGETS_OF_IE86_CMV_PROTEIN	0.618263	0	2.16968	51	0.801246	0	2.30063	55
REN_BOUND_BY_E2F	0.63218	0	2.16094	52	0.786524	0	2.28152	63
REACTOME_G2_M_CHECKPOINTS	0.697761	0	2.15581	53	0.798399	0	2.17687	90
BARIS_THYROID_CANCER_DN	0.628758	0	2.15262	54
LY_AGING_PREMATURE_DN	0.725385	0	2.13492	55
KAMMINGA_EZH2_TARGETS	0.66031	0	2.13328	56	0.80025	0	2.18076	88
ZHAN_MULTIPLE_MYELOMA_PR_UP	0.651989	0	2.1301	57	0.87899	0	2.39812	40
GREENBAUM_E2A_TARGETS_UP	0.69817	0	2.12939	58
WANG_RESPONSE_TO_BEXAROTENE_UP	0.708296	0	2.12674	59
PID_PLK1_PATHWAY	0.668228	0	2.11578	60	0.786199	0	2.16031	94
TANG_SENESCENCE_TP53_TARGETS_DN	0.627941	0	2.11544	61	0.832842	0	2.34725	46
BURTON_ADIPOGENESIS_PEAK_AT_24HR	0.666971	0	2.11302	62	0.832793	0	2.27544	67
DORN_ADENOVIRUS_INFECTION_12HR_DN	0.680865	0	2.10231	63
REICHERT_MITOSIS_LIN9_TARGETS	0.720669	0	2.09775	64
AIGNER_ZEB1_TARGETS	0.681297	0	2.08139	65
OXFORD_RALA_OR_RALB_TARGETS_UP	0.638163	0	2.07894	66
REACTOME_ACTIVATION_OF_ATR_IN_RESPONSE_TO_REPLICATION_STRESS	0.696817	0	2.0618	67
IKEDA_MIR1_TARGETS_UP	0.604663	0	2.04933	68
SMID_BREAST_CANCER_LUMINAL_A_DN	0.781761	0	2.04873	69	0.957537	0	2.19819	82
PID_ATR_PATHWAY	0.637229	0	2.04446	70
REACTOME_DEPOSITION_OF_NEW_CENPA_CONTAINING_NUCLEOSOMES_AT_THE_CENTROMERE	0.67452	0	2.04338	71
PID_A6B1_A6B4_INTEGRIN_PATHWAY	0.618407	0	2.04177	72
REACTOME_METABOLISM_OF_NON_CODING_RNA	0.619666	0	2.03769	73
MOLENAAR_TARGETS_OF_CCND1_AND_CDK4_DN	0.611637	0	2.03499	74	0.786605	0	2.21458	80
HONRADO_BREAST_CANCER_BRCA1_VS_BRCA2	0.781997	0	2.03463	75
HU_GENOTOXIC_DAMAGE_4HR	0.659405	0	2.03364	76
LI_WILMS_TUMOR_ANAPLASTIC_UP	0.752522	0	2.03185	77
OLSSON_E2F3_TARGETS_DN	0.637308	0	2.02462	78
LY_AGING_MIDDLE_DN	0.776046	0	2.02113	79
MMS_MOUSE_LYMPH_HIGH_4HRS_UP	0.668441	0	2.01693	80
REACTOME_GLOBAL_GENOMIC_NER_GG_NER	0.642566	0	2.01265	81
KEGG_PATHOGENIC_ESCHERICHIA_COLI_INFECTION	0.60036	0	2.01064	82
CHIBA_RESPONSE_TO_TSA_DN	0.711977	0	1.99756	83
SESTO_RESPONSE_TO_UV_C5	0.61428	0	1.99115	84
ABRAMSON_INTERACT_WITH_AIRE	0.636629	0	1.99067	85
SCIAN_CELL_CYCLE_TARGETS_OF_TP53_AND_TP73_DN	0.694242	0	1.98898	86	0.882488	0	2.14398	98
REACTOME_APOPTOTIC_CLEAVAGE_OF_CELLULAR_PROTEINS	0.633718	0	1.98542	87
PID_FOXM1_PATHWAY	0.625901	0	1.98409	88
BIOCARTA_AT1R_PATHWAY	0.65581	0	1.98006	89
TAVOR_CEBPA_TARGETS_UP	0.601344	0	1.97984	90
SMID_BREAST_CANCER_RELAPSE_IN_BRAIN_UP	0.623055	0	1.97344	91	0.897232	0	2.42463	32
NAKAMURA_ADIPOGENESIS_EARLY_DN	0.625544	0	1.97195	92
LANDIS_ERBB2_BREAST_PRENEOPLASTIC_UP	0.736986	0.0005	1.9718	93
LU_TUMOR_ANGIOGENESIS_UP	0.68769	0.0005	1.97099	94
EGUCHI_CELL_CYCLE_RB1_TARGETS	0.680352	0	1.96001	95	0.882946	0	2.15695	96
NIELSEN_LEIOMYOSARCOMA_CNN1_UP	0.721037	0	1.95438	96
PID_EPHB_FWD_PATHWAY	0.61798	0.0005	1.95218	97
EINAV_INTERFERON_SIGNATURE_IN_CANCER	0.714692	0	1.94318	98
PID_EPHA2_FWD_PATHWAY	0.723942	0	1.94071	99
PID_NETRIN_PATHWAY	0.653503	0.0005	1.93614	100
